# Supplementary material for: α,β-Pipitzols and α,β-Isopipitzols from Natural Quinone Perezone: Quantum Chemistry, Docking, Chemoinformatic, and Pharmacological Studies
Source: Molecules. 2026 Jan 29;31(3):469. doi: 10.3390/molecules31030469 (PMC12899246; doi:10.3390/molecules31030469)
Supplement: Supplementary file 1 [file molecules-31-00469-s001.zip]

Archive with 1 entries (1 files):
- molecules-4068064-supplementary.pdf
